# Supplementary material for: Toxicological impacts of environmentally equivalent microplastics and cadmium co-exposure in tropical freshwater crab Sartoriana spinigera
Source: Front Toxicol. 2026 May 28;8:1804866. doi: 10.3389/ftox.2026.1804866 (PMC13252950; doi:10.3389/ftox.2026.1804866)
Supplement: Supplementary file 2 [file DataSheet1.xlsx]

## Sheet: Growth, hematology, and MPs
All Data	Growth Parameters					Survival			Hemato-Biochemical Parameters							Bioaccumulation
Treatment	Initial Weight (g)	Final Weight (g)	SGR (%)	Hepatopancreas Weight (g)	HPI	Mortality	Mortality (%)	Survival Rate (%)	ALT (U/L)	AST (U/L)	Total Cholesterol (mg/dl)	Triglycerides (mmol/L)	Total Protein (g/dl)	Glucose (mg/dl)	BRIX (%)	MPs in Gills (items/g ww)	MPs in Hepatopancreas (items/g ww)	Cd in whole crab (µg/g dw)
C	13.72	14.61	0.44894	0.58	3.96988	0	0	100	4.75	7.5	5.15957	0.4662	1.8	82.8	8.72	0	0	0
C	13.4	14.61	0.617511	0.61	4.17522	0	0	100	5	8	5.31915	0.3885	2.2	68.4	9.68	0	0	0
C	16.24	17.22	0.41853	0.61	3.54239	0	0	100	4.8	6.5	5.47872	0.444	2.8	75.6	9.12	0	0	0
C	13.25	14.45	0.619263	0.49	3.391
C	13.19	14.31	0.58214	0.59	4.12299
C	13.16	14.25	0.568393	0.53	3.7193
C	15.18	17.21	0.896513	0.59	3.42824
C	16.17	16.9	0.3154	0.69	4.08284
C	15.23	16.91	0.747414	0.61	3.60733
PS	13.96	14.51	0.276014	0.54	3.72157	4	80	20	8.9	25	6.53488	0.68487	1.6	111.6	13.56	36	23	0
PS	13.73	13.87	0.0724644	0.52	3.7491	3	60	40	7	26	6.27907	0.63381	2	115.2	14.44	51	27	0
PS	13.71	14.29	0.295961	0.54	3.77887	3	60	40	7.8	26.5	6.22093	0.7104	2.4	115.2	16.36	47	22	0
PS	14.93	15.19	0.123319	0.56	3.68664
PS	13.96	14.32	0.181865	0.44	3.07263
PS	15.85
PS	15.05
PS	14.78
PS	13.91
PET	13.8	14.12	0.16374	0.48	3.39943	2	40	60	6.55	19.5	8.44444	0.888	2.6	133.2	17.92	28	41	0
PET	14.01	14.36	0.176251	0.49	3.41226	2	40	60	7	20	8.88889	0.8325	2.8	127.8	20.08	31	35	0
PET	13.64	13.96	0.165639	0.51	3.6533	1	20	80	7.65	21	9.11111	0.8103	3.6	124.2	19.68	36	33	0
PET	12.65	13.33	0.373999	0.54	4.05101
PET	13.5	13.99	0.254665	0.53	3.78842
PET	15.56	15.88	0.145407	0.54	3.4005
PET	14.49	15.03	0.261353	0.67	4.45775
PET	15.59	15.92	0.149618	0.56	3.51759
PET	16.41	16.92	0.21861	0.58	3.4279
Cd	15.13	15.18	0.023566	0.58	3.82082	2	40	60	9.75	21.5	6.875	0.77145	3.2	118.8	13.08		0	0.207
Cd	12.98	13.18	0.10922	0.49	3.71775	2	40	60	8.6	20	7	0.777	4.2	122.4	10.04		0	0.189
Cd	15.94	16.05	0.0491227	0.57	3.5514	2	40	60	9.65	19	7.1875	0.81585	4.6	111.6	15.4		0	0.195
Cd	14.57	14.58	0.00490076	0.51	3.49794
Cd	13.71	13.92	0.10858	0.56	4.02299
Cd	15.29	15.49	0.092826	0.43	2.77598
Cd	15.21	16.03	0.375063	0.9	5.61447
Cd	12.62	13.27	0.358736	0.47	3.54182
Cd	14.68	14.78	0.0484921	0.67	4.53315
PS_Cd	12.47	13.12	0.362943	0.56	4.26829	3	60	40	8.75	20.5	6.94118	0.71595	3.4	115.2	9.76	21	13	0.219
PS_Cd	14.1	14.86	0.374987	0.63	4.23957	3	60	40	9	20	7.05882	0.6105	3.8	120.6	11.88	26	15	0.227
PS_Cd	15.52	15.93	0.186247	0.51	3.20151	4	80	20	8.7	19	7.17647	0.76035	4.2	122.4	12.36	22	12	0.211
PS_Cd	12.95	13.6	0.349814	0.65	4.77941
PS_Cd	16.17	16.33	0.0703302	0.71	4.34783
PS_Cd	14.24
PS_Cd	14.75
PS_Cd	15.73
PS_Cd	13.77
PET_Cd	15.16	16.01	0.389665	0.59	3.6852	2	40	60	7.85	19.5	8.21875	0.78255	2.8	93.6	12.68	17	19	0.312
PET_Cd	13.03	13.28	0.135748	0.62	4.66867	3	60	40	8	20	8.4375	0.8325	3.4	117	23.84	15	23	0.323
PET_Cd	13.55	13.94	0.202685	0.51	3.65854	3	60	40	6.9	20.5	8.625	0.79365	3	124.2	13.44	18	20	0.315
PET_Cd	12.48	13.02	0.302566	0.61	4.6851
PET_Cd	13.84	14.27	0.218546	0.69	4.83532
PET_Cd	16.58	17.12	0.22893	0.61	3.56308
PET_Cd	16.25	16.78	0.229249	0.81	4.82718
PET_Cd	14.5
PET_Cd	14.26

## Sheet: Behavioural alterations
Behavioral Monitoring Record (In Minutes)																						Description
																							Periods	In Hours	In minutes
Day 1																						Behaviors obsearved	before feed was given	1 hr	60 minutes
Behaviors obsearved	Control			PS			PET			Cd			PS+Cd			PET+Cd							After feed was given	1 hr	60 minutes
	R1	R2	R3	R1	R2	R3	R1	R2	R3	R1	R2	R3	R1	R2	R3	R1	R2	R3					Total	2 hr	120 minutes
Aggregation	31	48	65	48	65	42	52	54	55	52	62	59	40	69	38	46	69	49					Behaviors recorded in a basis how much they performed	-	In minutes
Aggression	18	25	15	52	49	46	33	27	38	64	75	36	55	45	72	45	57	39
Attraction towards food	62	39	35	50	40	53	78	44	61	23	32	51	58	54	67	51	63	64
Fecal matter	42	37	46	60	40	31	75	55	61	55	57	60	59	57	61	53	66	54
Froth releasing activity	45	63	37	2	40	38	25	48	70	26	41	33	44	34	34	53	52	27
Hiding tendency	22	20	31	52	56	47	60	70	38	70	80	55	82	45	75	78	65	84
Locomotion	63	37	49	46	40	42	74	50	33	59	72	61	42	22	32	59	32	36
Mouth part activity	9	33	41	78	68	52	42	30	52	80	71	75	42	51	42	59	44	52
Movement of chelate legs	20	37	27	70	15	42	61	42	51	63	53	45	41	24	40	60	61	59
Riding tendency	52	60	43	23	34	45	38	22	29	67	62	61	63	61	54	53	55	64
Day 2
Behaviors obsearved	Control			PS			PET			Cd			PS+Cd			PET+Cd
	R1	R2	R3	R1	R2	R3	R1	R2	R3	R1	R2	R3	R1	R2	R3	R1	R2	R3
Aggregation	57	74	39	50	67	43	60	53	43	54	64	61	42	51	40	48	71	51
Aggression	33	41	35	49	31	58	29	22	33	60	68	32	50	40	66	40	50	33
Attraction towards food	91	46	49	39	33	41	65	36	53	14	24	36	46	41	53	40	50	49
Fecal matter	67	59	71	48	32	36	62	44	50	42	45	47	46	45	47	40	52	42
Froth releasing activity	78	82	47	11	28	25	14	35	55	14	29	40	30	33	26	52	46	28
Hiding tendency	47	48	53	57	59	51	65	59	51	76	85	60	88	50	80	82	68	89
Locomotion	95	58	74	38	32	33	63	37	28	46	58	49	33	13	28	46	22	24
Mouth part activity	27	51	60	65	59	42	31	22	38	65	58	57	33	40	31	46	33	40
Movement of chelate legs	44	63	42	55	5	30	48	30	38	48	40	32	28	12	26	46	47	45
Riding tendency	83	88	59	15	25	35	29	12	29	54	50	49	42	49	43	42	44	52
Day 3
Behaviors obsearved	Control			PS			PET			Cd			PS+Cd			PET+Cd
	R1	R2	R3	R1	R2	R3	R1	R2	R3	R1	R2	R3	R1	R2	R3	R1	R2	R3
Aggregation	49	57	47	51	68	44	61	54	44	55	65	61	43	52	41	49	72	52
Aggression	29	46	30	46	28	54	26	20	27	56	65	30	47	37	62	35	45	30
Attraction towards food	87	65	57	44	36	39	74	41	58	17	28	44	52	48	61	46	57	57
Fecal matter	49	61	38	55	36	37	70	50	57	50	52	55	53	52	55	46	61	49
Froth releasing activity	59	66	65	8	34	30	17	42	62	18	34	28	35	31	26	58	40	36
Hiding tendency	28	39	40	61	63	55	70	80	47	80	88	63	92	53	85	87	72	93
Locomotion	87	28	68	42	36	37	70	44	24	52	63	55	38	18	21	52	27	30
Mouth part activity	12	60	48	72	62	47	36	26	45	72	65	64	38	46	36	53	39	46
Movement of chelate legs	30	57	29	63	11	36	54	36	45	55	47	39	35	19	34	54	55	53
Riding tendency	70	65	47	20	30	40	34	17	24	61	56	55	48	55	49	48	50	58
Day 4
Behaviors obsearved	Control			PS			PET			Cd			PS+Cd			PET+Cd
	R1	R2	R3	R1	R2	R3	R1	R2	R3	R1	R2	R3	R1	R2	R3	R1	R2	R3
Aggregation	36	69	55	49	69	45	59	55	46	56	65	63	44	53	42	50	73	53
Aggression	22	51	40	44	27	51	25	19	24	53	62	28	44	36	63	37	47	29
Attraction towards food	73	58	28	42	32	44	69	33	48	21	30	46	49	50	58	43	52	59
Fecal matter	72	48	60	50	31	33	66	48	52	47	49	52	50	49	52	44	58	46
Froth releasing activity	84	95	58	15	37	32	21	44	63	19	36	35	33	37	23	50	48	23
Hiding tendency	59	51	65	55	60	50	68	78	44	78	90	65	95	56	83	90	74	95
Locomotion	72	63	53	34	30	31	61	36	21	44	57	50	30	11	19	44	20	22
Mouth part activity	24	38	57	69	57	41	29	21	40	68	60	61	30	38	29	44	30	38
Movement of chelate legs	39	70	41	58	8	28	50	28	40	50	42	34	30	14	28	48	50	48
Riding tendency	92	79	60	12	22	33	27	11	17	50	48	46	40	49	41	40	42	50
Day 5
Behaviors obsearved	Control			PS			PET			Cd			PS+Cd			PET+Cd
	R1	R2	R3	R1	R2	R3	R1	R2	R3	R1	R2	R3	R1	R2	R3	R1	R2	R3
Aggregation	60	80	58	52	70	44	62	56	45	57	67	64	51	74	54	51	74	54
Aggression	37	29	22	41	25	49	22	17	22	50	58	25	44	36	58	35	39	26
Attraction towards food	105	42	61	47	38	48	80	42	54	16	23	40	55	44	64	49	60	52
Fecal matter	35	44	50	53	38	32	72	53	59	53	54	57	55	54	57	50	64	52
Froth releasing activity	36	51	42	6	29	27	13	37	66	21	38	36	28	42	28	55	41	29
Hiding tendency	19	25	37	60	62	54	73	84	46	85	92	70	98	48	90	76	74	98
Locomotion	104	39	80	41	38	39	72	40	31	56	66	57	39	21	29	56	30	32
Mouth part activity	18	49	55	74	64	49	38	28	48	76	68	70	39	48	37	57	42	49
Movement of chelate legs	27	48	36	67	12	38	57	38	48	60	50	42	39	22	38	57	58	56
Riding tendency	59	76	51	21	31	42	36	20	26	64	59	58	51	59	51	51	53	61
Day 6
Behaviors obsearved	Control			PS			PET			Cd			PS+Cd			PET+Cd
	R1	R2	R3	R1	R2	R3	R1	R2	R3	R1	R2	R3	R1	R2	R3	R1	R2	R3
Aggregation	28	42	49	53	71	69	63	54	44	55	66	62	43	52	41	49	75	52
Aggression	14	33	24	39	22	46	20	14	27	48	56	28	42	31	55	30	42	29
Attraction towards food	58	50	36	37	35	42	64	35	51	18	26	42	45	46	55	38	53	56
Fecal matter	58	70	41	49	34	34	64	46	51	45	48	50	48	48	50	42	55	44
Froth releasing activity	69	73	61	7	31	34	16	40	58	12	30	31	38	29	27	48	44	30
Hiding tendency	42	29	52	64	65	56	71	77	43	79	87	64	89	52	82	85	70	91
Locomotion	51	47	40	36	34	35	65	41	26	49	59	51	32	15	23	49	23	26
Mouth part activity	21	36	50	67	60	43	33	24	43	61	61	56	32	41	30	48	35	42
Movement of chelate legs	35	39	32	59	6	32	49	32	41	51	43	35	29	13	27	49	49	50
Riding tendency	61	63	56	17	26	36	28	15	20	53	51	50	43	50	44	43	45	53
Day 7
Behaviors obsearved	Control			PS			PET			Cd			PS+Cd			PET+Cd
	R1	R2	R3	R1	R2	R3	R1	R2	R3	R1	R2	R3	R1	R2	R3	R1	R2	R3
Aggregation	47	58	58	51	69	44	61	52	43	55	65	61	43	52	41	65	73	57
Aggression	29	30	24	43	27	51	25	19	30	53	62	23	39	33	61	33	45	23
Attraction towards food	77	71	42	43	31	44	71	39	55	18	27	43	51	47	59	45	55	55
Fecal matter	59	45	66	52	35	39	68	49	54	48	50	51	51	50	52	45	59	47
Froth releasing activity	56	60	54	9	33	31	18	41	61	20	33	29	36	35	21	61	45	25
Hiding tendency	24	25	30	58	60	52	68	78	44	78	90	66	91	52	84	86	71	88
Locomotion	81	44	63	40	35	36	66	46	27	51	62	53	35	17	26	51	26	29
Mouth part activity	21	36	54	70	61	45	35	25	44	70	63	63	36	44	35	51	37	45
Movement of chelate legs	28	53	29	61	9	34	52	34	42	53	45	37	33	17	32	51	52	51
Riding tendency	67	72	52	18	28	38	31	15	22	58	54	52	45	51	46	45	46	54
Day 8
Behaviors obsearved	Control			PS			PET			Cd			PS+Cd			PET+Cd
	R1	R2	R3	R1	R2	R3	R1	R2	R3	R1	R2	R3	R1	R2	R3	R1	R2	R3
Aggregation	69	64	67	18	40	39	11	12	15	58	48	71	45	52	43	51	28	59
Aggression	64	73	57	12	2	4	19	11	39	38	48	29	11	13	19	4	30	18
Attraction towards food	66	71	48	23	29	31	56	44	49	12	5	22	19	32	29	31	39	31
Fecal matter	57	59	63	31	39	40	56	57	48	55	59	46	39	30	46	32	40	38
Froth releasing activity	30	39	47	14	4	19	5	3	19	28	12	29	29	0	28	19	5	28
Hiding tendency	39	49	38	73	71	72	64	81	80	65	47	30	72	73	64	65	68	63
Locomotion	72	81	73	5	13	36	40	19	47	38	39	49	5	13	21	14	21	13
Mouth part activity	29	47	55	49	38	30	3	29	31	57	47	54	13	39	21	29	19	38
Movement of chelate legs	63	64	38	4	11	39	21	21	39	55	38	30	13	21	31	38	29	21
Riding tendency	47	65	65	2	1	5	39	33	30	55	38	40	36	31	23	40	3	46
Day 9
Behaviors obsearved	Control			PS			PET			Cd			PS+Cd			PET+Cd
	R1	R2	R3	R1	R2	R3	R1	R2	R3	R1	R2	R3	R1	R2	R3	R1	R2	R3
Aggregation	53	63	53	19	29	29	26	14	14	60	61	52	47	40	30	37	40	47
Aggression	59	79	61	18	7	11	26	18	45	44	57	35	19	25	24	9	36	26
Attraction towards food	71	68	55	29	35	38	61	53	56	17	11	27	24	37	35	36	44	36
Fecal matter	64	62	69	38	46	48	61	60	52	63	64	54	45	37	52	38	46	45
Froth releasing activity	36	46	54	21	11	23	9	8	23	36	18	33	33	1	35	27	11	33
Hiding tendency	45	55	44	79	77	80	70	88	85	71	54	37	78	81	70	73	74	70
Locomotion	78	89	78	11	19	44	47	27	51	44	46	55	11	18	26	19	27	19
Mouth part activity	36	54	66	55	44	36	9	35	36	63	52	60	18	44	26	35	25	44
Movement of chelate legs	69	70	45	9	17	44	26	27	45	61	44	36	18	26	36	44	35	26
Riding tendency	60	59	58	1	2	6	50	37	40	50	33	45	34	36	28	48	2	50
Day 10
Behaviors obsearved	Control			PS			PET			Cd			PS+Cd			PET+Cd
	R1	R2	R3	R1	R2	R3	R1	R2	R3	R1	R2	R3	R1	R2	R3	R1	R2	R3
Aggregation	52	79	68	20	43	41	22	10	25	44	60	52	45	37	44	50	39	61
Aggression	68	84	69	22	9	6	31	23	50	48	59	40	21	19	30	14	42	30
Attraction towards food	78	78	58	33	41	42	65	57	58	21	16	29	27	39	40	38	47	38
Fecal matter	67	66	75	33	51	43	65	63	59	67	69	57	48	42	57	41	50	47
Froth releasing activity	39	48	59	17	7	28	13	10	28	39	23	37	37	4	39	31	14	36
Hiding tendency	48	59	49	85	80	77	74	94	91	74	58	41	83	86	76	74	79	74
Locomotion	85	75	85	8	22	47	51	30	59	48	50	58	15	19	29	23	30	22
Mouth part activity	41	57	61	59	48	41	13	40	40	68	59	66	23	50	30	40	29	47
Movement of chelate legs	75	76	49	12	20	48	30	31	49	66	47	39	22	29	40	47	40	30
Riding tendency	55	64	67	2	1	12	41	31	36	53	30	43	32	34	30	42	4	55
Day 11
Behaviors obsearved	Control			PS			PET			Cd			PS+Cd			PET+Cd
	R1	R2	R3	R1	R2	R3	R1	R2	R3	R1	R2	R3	R1	R2	R3	R1	R2	R3
Aggregation	70	62	65	32	44	41	14	11	13	57	49	69	47	40	43	53	30	49
Aggression	55	67	59	4	2	13	14	15	33	30	52	47	14	11	29	11	39	34
Attraction towards food	62	66	44	18	37	29	52	49	48	9	3	19	22	30	32	30	36	33
Fecal matter	59	55	70	42	44	51	59	67	51	59	61	60	43	35	55	37	42	43
Froth releasing activity	33	42	50	9	1	24	4	5	24	30	14	32	32	2	33	23	8	31
Hiding tendency	43	51	40	81	84	83	69	89	89	69	50	35	86	78	72	70	72	68
Locomotion	77	86	80	3	17	41	43	24	55	41	42	51	7	15	24	16	25	16
Mouth part activity	33	50	58	51	39	33	7	33	34	61	55	61	15	42	25	32	23	41
Movement of chelate legs	70	73	40	7	14	41	24	25	42	59	41	33	17	24	34	41	33	24
Riding tendency	51	67	55	3	1	8	44	36	31	57	37	42	38	33	25	45	2	49
Day 12
Behaviors obsearved	Control			PS			PET			Cd			PS+Cd			PET+Cd
	R1	R2	R3	R1	R2	R3	R1	R2	R3	R1	R2	R3	R1	R2	R3	R1	R2	R3
Aggregation	56	78	51	33	41	30	13	22	9	45	60	55	47	40	43	38	43	43
Aggression	63	76	63	9	3	3	23	20	43	49	45	28	22	18	23	6	27	17
Attraction towards food	73	74	57	23	33	36	58	50	52	15	8	24	30	36	33	33	40	41
Fecal matter	63	63	66	29	41	37	64	55	50	61	63	49	40	39	50	34	44	41
Froth releasing activity	41	44	56	18	9	26	10	12	26	35	19	35	35	0	36	29	10	37
Hiding tendency	47	57	45	78	79	85	76	84	94	76	52	38	74	83	68	77	70	72
Locomotion	83	91	88	14	10	46	49	21	48	45	47	53	9	19	27	18	26	21
Mouth part activity	38	56	63	54	46	38	10	37	39	66	57	50	19	46	29	36	27	45
Movement of chelate legs	78	69	43	10	18	46	28	29	46	63	45	35	20	27	37	49	38	28
Riding tendency	52	55	61	1	0	11	42	32	34	51	36	44	33	35	27	44	1	52
Day 13
Behaviors obsearved	Control			PS			PET			Cd			PS+Cd			PET+Cd
	R1	R2	R3	R1	R2	R3	R1	R2	R3	R1	R2	R3	R1	R2	R3	R1	R2	R3
Aggregation	55	79	52	16	5	26	11	12	27	57	47	56	71	39	27	27	44	47
Aggression	66	81	57	11	5	8	20	9	36	41	57	39	17	16	27	18	34	22
Attraction towards food	64	70	52	29	28	33	63	55	61	19	13	31	25	33	37	39	48	33
Fecal matter	55	59	77	37	49	45	67	61	56	67	67	56	51	33	54	29	48	48
Froth releasing activity	27	37	49	13	5	22	7	9	22	32	16	39	34	2	31	26	7	39
Hiding tendency	41	52	41	83	73	76	67	92	87	67	49	31	80	79	74	71	76	71
Locomotion	75	73	82	9	24	41	45	29	52	50	43	60	13	23	31	22	33	25
Mouth part activity	31	51	69	60	43	31	5	41	37	59	51	62	22	49	33	31	21	49
Movement of chelate legs	65	74	50	3	22	50	20	24	50	57	49	40	15	31	41	45	31	32
Riding tendency	49	61	59	0	0	10	45	35	34	50	33	46	37	39	26	43	0	53
Day 14
Behaviors obsearved	Control			PS			PET			Cd			PS+Cd			PET+Cd
	R1	R2	R3	R1	R2	R3	R1	R2	R3	R1	R2	R3	R1	R2	R3	R1	R2	R3
Aggregation	71	66	70	42	44	38	28	48	24	49	45	72	59	61	16	52	22	64
Aggression	63	63	67	16	10	17	29	29	51	57	40	36	23	22	33	2	26	35
Attraction towards food	75	61	55	24	40	31	62	61	43	24	9	8	12	39	39	33	38	32
Fecal matter	61	64	69	36	46	43	50	49	53	53	47	48	43	34	47	39	38	42
Froth releasing activity	39	49	56	22	14	10	16	14	10	41	21	30	35	3	41	22	12	29
Hiding tendency	45	47	49	75	68	80	66	86	88	70	51	34	77	84	69	69	71	69
Locomotion	80	90	75	7	18	46	39	27	50	38	47	47	8	16	20	15	19	16
Mouth part activity	36	47	53	45	49	39	11	33	28	63	35	50	17	43	18	38	33	43
Movement of chelate legs	71	61	41	6	12	43	29	20	41	61	43	31	23	20	33	39	36	20
Riding tendency	53	59	54	0	0	6	39	35	35	53	35	44	35	35	26	44	0	49

## Sheet: Histomorphological alterations
Histomorphological Alterations
Measurements
Area of Observation	9	mm2
	2	times
Total area observed per slide	18	mm2
Number of slides for each organ/ treatment	5
Total area observed	90	mm2
Organs	Histological Abnormalities	Treatments
		Control	PS	PET	Cd	PS+Cd	PET+Cd
Gill	Clubbing	0	49	6	49	32	57
	Connection of lamellae	2	29	11	53	37	48
	Necrosis	0	47	36	41	48	29
	Hyperplasia	0	46	51	13	25	30
	Ruptured lamellae	1	18	47	12	48	38
	Detached lamellae	0	19	9	5	62	6
	Swollen lamellae	2	31	7	20	53	28
Hepatopancreas	Vacules	1	29	64	61	43	59
	Dilation of hepatic tubular lumen	1	24	46	37	49	41
	Cell lysis	0	3	28	52	26	53
	Hepatic digestion	0	13	47	25	39	56
